# Supplementary material for: Active and passive surveillance for bat lyssaviruses in Italy revealed serological evidence for their circulation in three bat species
Source: Epidemiol Infect. 2018 Dec 4;147:e63. doi: 10.1017/S0950268818003072 (PMC6518613; doi:10.1017/S0950268818003072)
Supplement: Supplementary file 1 [file S0950268818003072sup.zip]

Archive with 2 entries (2 files):
- S0950268818003072sup001.docx
- S0950268818003072sup002.docx
